# Supplementary material for: The Effects of Insulin-Like Growth Factor I and BTP-2 on Acute Lung Injury
Source: Int J Mol Sci. 2021 May 15;22(10):5244. doi: 10.3390/ijms22105244 (PMC8170877; doi:10.3390/ijms22105244)
Supplement: Supplementary file 1 [file ijms-22-05244-s001.zip]

Archive with 1 entries (1 files):
- ijms-22-05244-s001.pdf
